# Supplementary material for: Antimicrobial Stewardship Program Implementation, Perceptions, and Barriers in Zambia: A Cross-Sectional Study Among Healthcare Professionals
Source: Antibiotics (Basel). 2025 Nov 1;14(11):1094. doi: 10.3390/antibiotics14111094 (PMC12649657; doi:10.3390/antibiotics14111094)
Supplement: Supplementary file 1 [file antibiotics-14-01094-s001.zip]

Archive with 1 entries (1 files):
- antibiotics-3806321-supplementary.pdf
